# Supplementary material for: Unsupervised title and abstract screening for systematic review: a retrospective case-study using topic modelling methodology
Source: Syst Rev. 2023 Jan 3;12:1. doi: 10.1186/s13643-022-02163-4 (PMC9811792; doi:10.1186/s13643-022-02163-4)
Supplement: Supplementary file 1 — Additional file 1. Zip file containing visualization of the words comprising derived LDA topics for the helminths dataset. [file 13643_2022_2163_MOESM1_ESM.zip]

Archive with 21 entries (21 files):
- Cover LetterR2.docx
- Topic10R2.png
- Topic11R2.png
- Topic12R2.png
- Topic13R2.png
- Topic14R2.png
- Topic15R2.png
- Topic16R2.png
- Topic17R2.png
- Topic18R2.png
- Topic19R2.png
- Topic1R2.png
- Topic20R2.png
- Topic2R2.png
- Topic3R2.png
- Topic4R2.png
- Topic5R2.png
- Topic6R2.png
- Topic7R2.png
- Topic8R2.png
- Topic9R2.png
